# Supplementary material for: Two out of one: revising the diversity of the epiphytic fern genus Scleroglossum (Polypodiaceae, Grammitidoideae) in southern China
Source: PhytoKeys. 2019 Aug 29;130:115–33. doi: 10.3897/phytokeys.130.33979 (PMC6728310; doi:10.3897/phytokeys.130.33979)
Supplement: Supplementary material 1 [file phytokeys-130-115-s001.xls]

## Sheet: Sheet1
Species	Locality	Collection number	Lab Number	RbcL
Scleroglossum sulcatum	China, Hainan Island	Liang et ai./YGL-032	FP005229	MK936470
Scleroglossum sulcatum	China, Hainan Island	Liang et ai./YGL-032	FP005229	MK936471
Scleroglossum pusillum	China, Dehong, Yunnan	Shen JY 1162		MK936467
Scleroglossum sulcatum	Vietnam, Kon Tum Prov.	Wu S-G et al./WP-228	FP005216	MK936468
Scleroglossum sulcatum	Vietnam, Lam Dong Prov.	Wu S-G et al./WP1204	FP005217	MK936469
